# Supplementary material for: Bacterial Contamination of Environmental Surfaces of Veterinary Rehabilitation Clinics
Source: Animals (Basel). 2024 Jun 27;14(13):1896. doi: 10.3390/ani14131896 (PMC11240356; doi:10.3390/ani14131896)
Supplement: Supplementary file 1 [file animals-14-01896-s001.zip]

Archive with 1 entries (1 files):
- animals-3015406-supplementary.pdf
